# Supplementary material for: Functionalization of Screen-Printed Electrodes with Grape Stalk Waste Extract-Assisted Synthesized Silver and Gold Nanoparticles: Perspectives of Electrocatalytically Enhanced Determination of Uranyl Ion and Other Heavy Metals Ions
Source: Nanomaterials (Basel). 2023 Mar 15;13(6):1055. doi: 10.3390/nano13061055 (PMC10059588; doi:10.3390/nano13061055)
Supplement: Supplementary file 1 [file nanomaterials-13-01055-s001.zip]

Archive with 1 entries (1 files):
- nanomaterials-2249285-Supplementary Materials.pdf
